# Supplementary material for: Development of a Microsoft Excel tool for one-parameter Rasch model of continuous items: an application to a safety attitude survey
Source: BMC Med Res Methodol. 2017 Jan 10;17:4. doi: 10.1186/s12874-016-0276-2 (PMC5223452; doi:10.1186/s12874-016-0276-2)
Supplement: Additional file 1: — Microsoft Excel-based computer module for continuous item responses. (XLSM 2705 kb) [file 12874_2016_276_MOESM1_ESM.xlsm]

## Sheet: homepage
1		Continuous Rasch model							1	80				Group	#VALUE!	#VALUE!	Fit指標	變異數	代碼	8	能力代碼	最大Fit指標	指標代碼	1.69066		measure	SE	125		最大最小	SE	1	theta	SE
								486		alpha=			57.1429	A	1.11995	1.11995	0.758679	1.10417	A1	2.37602	B66	5.55999	B59	1.28898		-3.6285	6.2994	0.0518		4.0404	7.6724	1.9656	4.85473	89.2949
									1	1	1.7	1		A	1.36564	1.36564	0.145179	0.971569	A2	2.20595	B64	5.18528	B62	1.35244		-2.9087	4.5153	0.1034		3.6285	6.2994	1.9482	23.6724	78.908
	Step:													A	0.777733	0.777733	1.01858	1.27197	A3	1.83756	B60	4.80533	B78	1.1509		-2.9087	4.5153	0.1034		-3.6285	6.2994	0.0518	-5.818	73.6595
	1.Paste data onto Data sheet													A	0.475903	0.475903	2.422	1.38534	A4	1.57891	B73	4.76746	B64	1.07389		-2.9087	4.5153	0.1034		-2.9087	4.5153	0.1034	13.9496	34.5756
	2.Click the icon of Run Rasch score													A	0.702716	0.702716	1.64744	1.30392	A5	1.57407	B75	4.54991	B38	1.12441		-2.6027	3.9464	0.138
	3.Scatter plot to see outlier person													A	0.65508	0.65508	0.963724	1.32302	A6	1.48838	B56	3.15494	B37	1.1269		-2.4756	3.738	0.1552
	4.Person item Map to see overall person dispersion													A	1.12532	1.12532	0.89031	1.10134	A7	1.44718	B32	3.07231	B66	1.2579		-2.1595	3.2836	0.2068
	5.According to the selected person on I18, eg G19 at person 138, and click ploi					2.72564	-4.83							A	0.706399	0.706399	1.23798	1.30241	A8	1.43091	B33	2.64628	A9	1.11215		-1.9859	3.0697	0.2414
	6. See person performance on Kidmap													A	0.854535	0.854535	2.64628	1.23712	A9	1.40758	B65	2.422	A4	1.17234		-1.8326	2.9	0.2758
														A	1.21245	1.21245	0.151684	1.05481	A10	1.38042	B18	2.156	B13	1.30174		-1.8326	2.9	0.2758
														A	0.532019	0.532019	0.910516	1.36755	A11					1.10151		-1.6946	2.7619	0.3104
														A	0.90086	0.90086	0.665416	1.21518	A12					1.16664		-1.6946	2.7619	0.3104
														B	0.861229	0.861229	2.156	1.234	B13					1.15587		-1.6946	2.7619	0.3104
										Delta<>0	Y			B	1.02236	1.02236	0.0502677	1.15489	B14					1.27349		-1.6946	2.7619	0.3104
				F-value	p-value					Iteration	22			B	0.989435	0.989435	0.472177	1.17158	B15					1.27212		-1.6946	2.7619	0.3104
	疊代= 5 /22	R-square=	0.649235	1.85091	0.174318	80	16.25	11		Minimal	0.0001	Reliabiltiy		B	0.823629	0.823629	0.426198	1.25139	B16					1.20327		-1.5686	2.6473	0.3448
	80	0.188611	item(1,2)_t	0.481641	0.630727	select record in data						0.82758	Obs.mean	B	1.15773	1.15773	0.957728	1.08414	B17					1.34539		-1.5686	2.6473	0.3448
	殘差和= 0<0.05			Win over rate=	0.369273	60						0.995876	Obs.-expect	B	1.38042	1.38042	0.965402	0.963496	B18					1.46749		-1.4523	2.5508	0.3794
						81		Sum residual:	5.08852e-18	0.997917				B	0.888981	0.888981	0.302035	1.22087	B19					1.2522		-1.3437	2.4686	0.4138
						4.23396	-4.5	Redidual:	1					B	0.902114	0.902114	0.62529	1.21458	B20					1.24764		-1.2417	2.398	0.4482
			2.37602				59	B59						B	1.32442	1.32442	1.19078	0.994064	B21					1.4078		-1.2417	2.398	0.4482
			-0.42											B	1.13467	1.13467	0.298024	1.09639	B22					1.32877		-1.2417	2.398	0.4482
		Wright range	0.2											B	1.18592	1.18592	0.199186	1.06907	B23					1.35735		-1.1451	2.3369	0.4828
			91.14											B	1.10088	1.10088	0.598273	1.11421	B24					1.30607		-1.1451	2.3369	0.4828
			48.56											B	1.01119	1.01119	0.283774	1.16058	B25					1.26379		-1.1451	2.3369	0.4828
														B	0.650974	0.650974	1.67953	1.32462	B26					1.10981		-1.0986	2.3094	0.5
														B	0.913164	0.913164	0.372251	1.20925	B27					1.2208		-1.0531	2.2837	0.5172
10410	14	4	80	11	0.1375	5	1	0.82758	0.995876					B	1.10141	1.10141	0.387236	1.11393	B28							-1.0531	2.2837	0.5172
														B	1.26429	1.26429	1.15682	1.02678	B29					1.38894		-0.9651	2.2374	0.5518
														B	1.07469	1.07469	0.457366	1.1279	B30					1.28762		-0.9651	2.2374	0.5518
														B	0.810621	0.810621	0.126256	1.2573	B31					1.21061		-0.8804	2.1969	0.5862
														B	1.44718	1.44718	0.680324	0.92707	B32					1.49031		-0.8804	2.1969	0.5862
														B	1.43091	1.43091	0.32104	0.935939	B33					1.48561		-0.8804	2.1969	0.5862
														B	1.11236	1.11236	0.497047	1.10817	B34					1.30594		-0.7985	2.1615	0.6206
														B	1.28929	1.28929	0.518102	1.0132	B35					1.41501		-0.7191	2.1307	0.6552
														B	1.00937	1.00937	0.112569	1.1615	B36					1.28368		-0.7191	2.1307	0.6552
														B	0.543176	0.543176	3.15494	1.36382	B37					1.07885		-0.7191	2.1307	0.6552
														B	0.386131	0.386131	4.54991	1.41021	B38					1.02529		-0.6419	2.1039	0.6896
														B	0.562997	0.562997	1.53455	1.35703	B39					1.09438		-0.6419	2.1039	0.6896
雙因子變異數分析：無重複試驗(原始資料)														B	1.10149	1.10149	0.0582764	1.11389	B40					1.32502		-0.6419	2.1039	0.6896
變源	SS	自由度	MS	F	P-值	臨界值								B	1.2241	1.2241	0.103977	1.04853	B41					1.35701		-0.5293	2.0704	0.7414
列	22841	79	289.127	5.79978	1.17302e-32	1.31274								B	0.712734	0.712734	0.192806	1.29979	B42					1.14082		-0.5293	2.0704	0.7414
欄	20103.3	5	4020.65	80.6529	3.43655e-58	2.23684								B	0.800662	0.800662	0.0850324	1.26178	B43					1.19296		-0.456	2.0522	0.7758
錯誤	19691.3	395	49.8513											B	0.811258	0.811258	0.132119	1.25701	B44					1.19652		-0.384	2.037	0.8104
WMS		400	99.4864											B	1.33205	1.33205	0.521237	0.9899	B45					1.40753		-0.3129	2.0245	0.8448
總和	62635.6	479												B	0.84779	0.84779	0.402596	1.24026	B46					1.21566		-0.3129	2.0245	0.8448
ICC(3,k)=	0.83	ICC(2,k)=	0.71	ICC(1,k)=	0.66	Cronbach's alpha								B	1.11074	1.11074	0.376262	1.10903	B47					1.2945		-0.2426	2.0147	0.8794
ICC(3,1)=	0.44	ICC(2,1)=	0.29	ICC(1,1)=	0.39	0.82758								B	1.07503	1.07503	0.431477	1.12773	B48					1.28269		-0.1728	2.0075	0.9138
														B	0.994731	0.994731	0.061694	1.16891	B49					1.29411		-0.1728	2.0075	0.9138
雙因子變異數分析：無重複試驗(期望值資料)														B	1.19194	1.19194	1.24871	1.06584	B50					1.33823		-0.1035	2.0027	0.9482
變源	SS	自由度	MS	F	P-值	臨界值								B	0.667394	0.667394	0.329973	1.31818	B51					1.14003		-0.1035	2.0027	0.9482
列	2.28405	79	0.028912	242.464	0	1.31274								B	1.17277	1.17277	0.689315	1.07611	B52					1.36515		-0.1035	2.0027	0.9482
欄	2.00942	5	0.401883	3370.3	0	2.23684								B	0.885009	0.885009	0.789051	1.22276	B53					1.22233		-0.1035	2.0027	0.9482
錯誤	0.0471009	395	0.000119243											B	0.547207	0.547207	0.283329	1.36246	B54					1.13046		-0.069	2.0012	0.9656
WMS		400	0.00514129											B	0.765067	0.765067	0.73112	1.27752	B55					1.15205		-0.069	2.0012	0.9656
總和	4.34057	479												B	1.48838	1.48838	1.31526	0.904656	B56					1.43966		-0.069	2.0012	0.9656
ICC(3,k)=	1	ICC(2,k)=	0.85	ICC(1,k)=	0.82	Cronbach's alpha								B	1.04697	1.04697	0.0290081	1.14226	B57					1.30668		0.0345	2.0003	1.0172
ICC(3,1)=	0.98	ICC(2,1)=	0.48	ICC(1,1)=	0.61	0.995876								B	1.36747	1.36747	1.32732	0.970571	B58					1.47333		0.0345	2.0003	1.0172
														B	1.284	1.284	5.55999	1.01607	B59					1.65119		0.1382	2.0048	1.069
														B	1.83756	1.83756	1.05032	0.72098	B60					1.76915		0.2076	2.0108	1.1034
														B	1.36152	1.36152	0.669131	0.973817	B61					1.37153		0.2076	2.0108	1.1034
														B	-0.0604009	-0.0604009	5.18528	1.45951	B62					1.01763		0.2426	2.0147	1.1206
														B	0.808422	0.808422	0.348359	1.25829	B63					1.20722		0.2426	2.0147	1.1206
														B	2.20595	2.20595	4.76746	0.549306	B64					1.98264		0.2426	2.0147	1.1206
														B	1.40758	1.40758	0.225504	0.948668	B65					1.45994		0.3129	2.0245	1.1552
														B	2.37602	2.37602	3.07231	0.480044	B66					2.16417		0.3483	2.0304	1.1724
														B	1.21973	1.21973	0.474104	1.05089	B67					1.37066		0.3483	2.0304	1.1724
														B	1.01524	1.01524	0.538519	1.15851	B68					1.3481		0.384	2.037	1.1896
														B	0.864546	0.864546	0.209493	1.23244	B69					1.19712		0.384	2.037	1.1896
														B	0.490622	0.490622	0.379779	1.38084	B70					1.108		0.384	2.037	1.1896
														B	0.946203	0.946203	0.358332	1.19311	B71					1.24864		0.384	2.037	1.1896
														B	1.14665	1.14665	0.0517337	1.09004	B72					1.32694		0.456	2.0522	1.2242
														B	1.57891	1.57891	0.820484	0.855757	B73					1.50102		0.5293	2.0704	1.2586
														B	1.09181	1.09181	0.0186071	1.11897	B74					1.31533		0.5293	2.0704	1.2586
														B	1.57407	1.57407	2.0532	0.858354	B75					1.49531		0.5293	2.0704	1.2586
														B	1.15482	1.15482	0.710923	1.08569	B76					1.30946		0.5293	2.0704	1.2586
														B	0.883529	0.883529	0.229656	1.22347	B77					1.22465		0.5664	2.0807	1.2758
														B	0.558381	0.558381	4.80533	1.35863	B78					1.04258		0.6039	2.0919	1.2932
														B	0.390441	0.390441	1.1752	1.40912	B79					1.04245		0.6039	2.0919	1.2932
														B	1.27104	1.27104	0.490203	1.02311	B80					1.35605		0.7191	2.1307	1.3448
																										0.8391	2.1786	1.3966
																										0.8804	2.1969	1.4138
																										0.9651	2.2374	1.4482
																										1.0531	2.2837	1.4828
																										1.0986	2.3094	1.5
																										1.1451	2.3369	1.5172
																										1.1451	2.3369	1.5172
																										1.1451	2.3369	1.5172
																										1.1451	2.3369	1.5172
																										1.2417	2.398	1.5518
																										1.2417	2.398	1.5518
																										1.3437	2.4686	1.5862
																										1.4523	2.5508	1.6206
																										1.4523	2.5508	1.6206
																										1.4523	2.5508	1.6206
																										1.4523	2.5508	1.6206
																										1.4523	2.5508	1.6206
																										1.5094	2.5971	1.638
0																										1.5686	2.6473	1.6552
	0.5996																									1.5686	2.6473	1.6552
	0.374487																									1.6946	2.7619	1.6896
	60.8592																									1.6946	2.7619	1.6896
																										1.9071	2.9802	1.7414
	#DIV/0!	#DIV/0!	#DIV/0!	#DIV/0!	#DIV/0!	#DIV/0!	#DIV/0!	#DIV/0!	#DIV/0!	#DIV/0!	#DIV/0!	#DIV/0!	#DIV/0!							#DIV/0!	#DIV/0!	#DIV/0!	#DIV/0!	#DIV/0!	#DIV/0!	1.9071	2.9802	1.7414
																										1.9071	2.9802	1.7414
																										1.9071	2.9802	1.7414
																										2.0698	3.1701	1.7758
																										2.1595	3.2836	1.7932
																										2.3609	3.5629	1.8276
																										2.3609	3.5629	1.8276
																										2.3609	3.5629	1.8276
																										2.6027	3.9464	1.862
																										2.6027	3.9464	1.862
																										2.9087	4.5153	1.8966
																										3.3322	5.4804	1.931
																										3.3322	5.4804	1.931
																										3.6285	6.2994	1.9482
																										4.0404	7.6724	1.9656
																										4.0404	7.6724	1.9656
																										4.0404	7.6724	1.9656

## Sheet: person
科別	TSE	SST	Regress	Fit	theta																			MEASURE	loading	0.0133038	Mean	Outfit	Outlier	Region		0.997917	RADIANS	度	Cos	Sin	1.23579	F-value	Prob.
A1	0.0196039	0.0237114	0.00410743	0.758679	1.11995		59.22	66.84	54	59.85	53.47	55.75																				1.23579	0	0	2.23371	1.02947	0.760175	0.209521	0.72672
A2	0.00310136	0.0440419	0.0409406	0.145179	1.36564		77.23	80.31	74.75	75.81	63.18	64.43												-0.9	0.945703	-0.492314	72	0.626545	0.6148	East South Central	AL	1.02947	0.349066	20	2.15918	1.28947		13.2008	0.170985
A3	0.0315801	0.0429246	0.0113445	1.01858	0.777733		90.68	92.87	90.63	89.32	75.12	73.21												-0.94	0.968439		71	0.337427	0.747704	West South Central	AR	0.380088	0.698132	40	1.94459	1.5181		0.359229	0.656259
A4	0.0804033	0.147141	0.0667373	2.422	0.475903		75.8929	100	81.25	53.125	83.3333	73.2143												-0.92	0.99213		69	0.468927	0.680769	Mountain	AZ		1.0472	60	1.61581	1.6878		0.830032	0.529606
A5	0.0522678	0.0596821	0.00741428	1.64744	0.702716		10.64	8.69	12.59	10.21	7.76	5.19												-0.94	0.976882		67	1.13478	0.468432	Pacific	CA		1.39626	80	1.21251	1.7781		0.141852	0.770689
A6	0.0320257	0.0393201	0.00729436	0.963724	0.65508																			-0.96	0.989272		73	0.544545	0.64744	Mountain	CO		1.74533	100	0.783323	1.7781		0.227766	0.716525
A7	0.0222817	0.0291975	0.00691577	0.89031	1.12532																			-0.93	0.977266		68	0.586173	0.630448	New England	CT		2.0944	120	0.38002	1.6878		0.310379	0.676412
A8	0.0395758	0.0451107	0.00553486	1.23798	0.706399		1.2	0.98	1.42	1.15	0.87	0.58												-0.94	0.972471		62	7.76488	0.114092	South Atlantic	DC		2.44346	140	0.0512437	1.5181		0.139855	0.772174
A9	0.0808976	0.0493736	-0.031524	2.64628	0.854535																			-0.92	0.976894		68	0.534864	0.651524	South Atlantic	DE		2.79253	160	-0.16335	1.28947		-0.389677	#NUM!
A10	0.00364054	0.042236	0.0385954	0.151684	1.21245				0	435.71												#REF!		-0.97	0.993608		67	1.27145	0.440247	South Atlantic	FL		3.14159	180	-0.237877	1.02947		10.6016	0.1897
A11	0.0301472	0.153861	0.123714	0.910516	0.532019																	#REF!		-0.95	0.972546		70	0.234864	0.809806	South Atlantic	GA		3.49066	200	-0.16335	0.769475		4.10365	0.291923
A12	0.0188971	0.0272533	0.00835621	0.665416	0.90086																	#REF!		-0.93	0.982925		71	0.271564	0.786433	Pacific	HI		3.83972	220	0.0512437	0.540838		0.442196	0.626411
B13	0.0627119	0.0511544	-0.0115575	2.156	0.861229																			-0.96	0.987916		74	0.838982	0.543779	West North Central	IA		4.18879	240	0.38002	0.371139		-0.184296	#NUM!
B14	0.00121441	0.028463	0.0272486	0.0502677	1.02236																			-0.96	0.988105		73	0.610064	0.621093	Mountain	ID		4.53786	260	0.783323	0.280843		22.4378	0.132452
B15	0.0135095	0.0646083	0.0510988	0.472177	0.989435																			-0.95	0.998463		70	0.0211909	0.979249	East North Central	IL		4.88692	280	1.21251	0.280843		3.78244	0.302347
B16	0.0129591	0.0713475	0.0583884	0.426198	0.823629				5.55999															-0.96	0.993924		73	0.473373	0.678715	East North Central	IN		5.23599	300	1.61581	0.371139		4.50557	0.280286
B17	0.0268166	0.0999889	0.0731723	0.957728	1.15773		-1.03491	2.75278	0.219219	-4.54846	1.95786	0.375927												-0.96	0.985914		74	0.897764	0.526936	West North Central	KS		5.58505	320	1.94459	0.540838		2.72862	0.346554
B18	0.02455	0.107729	0.0831789	0.965402	1.38042		82.7407	86.0405	80.0838	81.2194	67.6882	69.0274												-0.96	0.996302		72	0.258764	0.79443	East South Central	KY		5.93412	340	2.15918	0.769475		3.38814	0.316823
B19	0.00807575	0.0479918	0.039916	0.302035	0.888981		-0.228921	-0.417533	-0.0899328	-0.148285	0.470214	0.414458												-0.91	0.948766		75	2.44005	0.290693	West South Central	LA		6.28319	360	2.23371	1.02947		4.9427	0.26909
B20	0.0182191	0.0779018	0.0596828	0.62529	0.902114	#DIV/0!	1	2	3	4	5	6	7	8										-0.91	0.963479		69	0.408173	0.71014	New England	MA							3.27584	0.321344
B21	0.0310634	0.114828	0.0837643	1.19078	1.32442	0.00599374																		-0.97	0.97647		65	2.9476	0.253318	South Atlantic	MD							2.69655	0.348224
B22	0.00850076	0.059852	0.0513513	0.298024	1.13467		9.16779	5.45859	3.91051	2.62526	5.20452	3.25959	2.7581	2.37476										-0.89	0.959837		75	1.97963	0.335612	New England	ME							6.04078	0.245998
B23	0.00533429	0.0486476	0.0433133	0.199186	1.18592																			-0.96	0.994527		71	0.103945	0.905842	East North Central	MI							8.1198	0.214864
B24	0.017299	0.0790321	0.0617331	0.598273	1.10088																			-0.96	0.986621		74	0.877273	0.532688	West North Central	MN							3.56859	0.309944
B25	0.00779666	0.0454473	0.0376507	0.283774	1.01119																			-0.95	0.997664		71	0.0496	0.952744	West North Central	MO							4.82908	0.271871
B26	0.0556494	0.0484602	-0.00718912	1.67953	0.650974																			-0.87	0.916899		73	1.17848	0.459035	East South Central	MS							-0.129186	#NUM!
B27	0.0110663	0.0529209	0.0418546	0.372251	0.913164																			-0.95	0.989244		69	0.232791	0.811168	Mountain	MT							3.78217	0.302357
B28	0.0108671	0.0560921	0.045225	0.387236	1.10141																			-0.96	0.994464		71	0.187427	0.842157	South Atlantic	NC							4.16165	0.290153
B29	0.0294718	0.0970018	0.06753	1.15682	1.26429																			-0.96	0.968697		72	0.543918	0.647703	West North Central	ND							2.29134	0.371664
B30	0.0110583	0.0447078	0.0336495	0.457366	1.07469																			-0.94	0.981068		75	2.04892	0.327985	West North Central	NE							3.04292	0.331379
B31	0.00367768	0.0383277	0.03465	0.126256	0.810621																			-0.93	0.981362		72	0.374391	0.727595	New England	NH							9.42171	0.2005
B32	0.0165052	0.0995262	0.083021	0.680324	1.44718																			-0.97	0.989205		66	1.77795	0.359978	Mid-Atlantic	NJ							5.03	0.267012
B33	0.00769064	0.0781914	0.0705007	0.32104	1.43091																			-0.94	0.977035		67	1.16027	0.462905	Mountain	NM							9.16708	0.203083
B34	0.0142912	0.0695081	0.0552169	0.497047	1.11236																			-0.97	0.989416		67	1.39775	0.417057	Mountain	NV							3.86371	0.299604
B35	0.0138899	0.0818955	0.0680056	0.518102	1.28929																			-0.97	0.985976		65	2.26111	0.306644	Mid-Atlantic	NY							4.89605	0.270221
B36	0.0030265	0.0347301	0.0317036	0.112569	1.00937																			-0.93	0.99285		71	0.163182	0.859711	East North Central	OH							10.4754	0.190773
B37	0.104011	0.126639	0.0226281	3.15494	0.543176																			-0.96	0.977032		72	0.469491	0.680508	West South Central	OK							0.217555	0.72216
B38	0.155879	0.18268	0.0268017	4.54991	0.386131																			-0.93	0.98886		70	0.109082	0.901647	Pacific	OR							0.17194	0.74976
B39	0.051488	0.075038	0.02355	1.53455	0.562997																			-0.93	0.988316		70	0.188136	0.841654	Mid-Atlantic	PA							0.457389	0.621437
B40	0.00150995	0.0313553	0.0298454	0.0582764	1.10149																			-0.94	0.980691		70	0.242282	0.80497	New England	RI							19.7659	0.140849
B41	0.00254576	0.0333764	0.0308306	0.103977	1.2241																			-0.96	0.979928		72	0.312573	0.761863	South Atlantic	SC							12.1106	0.178136
B42	0.00554052	0.0365863	0.0310458	0.192806	0.712734																			-0.91	0.963886		75	1.95211	0.338741	West North Central	SD							5.60342	0.254462
B43	0.00251271	0.0312584	0.0287457	0.0850324	0.800662																			-0.96	0.979389		71	0.239155	0.807002	East South Central	TN							11.4401	0.183006
B44	0.00388799	0.0575918	0.0537038	0.132119	0.811258																			-0.96	0.977857		73	0.515036	0.66005	West South Central	TX							13.8127	0.16733
B45	0.0107026	0.0541691	0.0434665	0.521237	1.33205																			-0.95	0.979013		73	0.8943	0.527899	Mountain	UT							4.0613	0.293235
B46	0.0126808	0.0134559	0.000775055	0.402596	0.84779																			-0.95	0.997287		69	0.164573	0.858684	South Atlantic	VA							0.0611202	0.845706
B47	0.00905967	0.0117022	0.00264257	0.376262	1.11074																			-0.88	0.933607		63	6.72723	0.129413	South Atlantic	VI							0.291685	0.684749
B48	0.00978633	0.0303866	0.0206003	0.431477	1.07503																			-0.93	0.967123		72	0.5599	0.641067	New England	VT							2.10501	0.384182
B49	0.00156276	0.0236527	0.0220899	0.061694	0.994731																			-0.91	0.973056		69	0.409073	0.709687	Pacific	WA							14.1352	0.165496
B50	0.0291135	0.0756553	0.0465418	1.24871	1.19194																			-0.96	0.991589		74	1.06777	0.483612	East North Central	WI							1.59863	0.426008
B51	0.00962535	0.0518493	0.0422239	0.329973	0.667394																			-0.96	0.985212		69	0.350627	0.740397	South Atlantic	WV							4.38674	0.28358
B52	0.0185952	0.0803733	0.0617781	0.689315	1.17277																			-0.91	0.98065		71	0.297682	0.770605	Mountain	WY							3.32226	0.319452
B53	0.0208472	0.0184705	-0.00237669	0.789051	0.885009																			-0.95	0.999592		71	0.012	0.988142	US	US							-0.114005	#NUM!
B54	0.00903191	0.0831275	0.0740956	0.283329	0.547207																																	8.20375	0.213843
B55	0.0206418	0.0503914	0.0297496	0.73112	0.765067																																	1.44123	0.44215
B56	0.0310202	0.1274	0.0963794	1.31526	1.48838																																	3.10698	0.328525
B57	0.000730441	0.0241712	0.0234408	0.0290081	1.04697																																	32.0913	0.111233
B58	0.0356566	0.110694	0.0750371	1.32732	1.36747																																	2.10444	0.384222
B59	0.124329	0.133017	0.00868883	5.55999	1.284																																	0.0698859	0.835467
B60	0.0224332	0.149851	0.127418	1.05032	1.83756																																	5.67989	0.252919
B61	0.0183929	0.0801759	0.061783	0.669131	1.36152																																	3.35907	0.317975
B62	0.179633	0.448478	0.268845	5.18528	-0.0604009																																	1.49664	0.436256
B63	0.0106482	0.0228952	0.012247	0.348359	0.808422																																	1.15014	0.477755
B64	0.0698659	0.288238	0.218372	4.76746	2.20595																																	3.12559	0.32771
B65	0.00592137	0.0570741	0.0511527	0.225504	1.40758																																	8.63867	0.208778
B66	0.0437983	0.26959	0.225791	3.07231	2.37602																																	5.15525	0.264112
B67	0.0119971	0.0641736	0.0521765	0.474104	1.21973																																	4.34909	0.284648
B68	0.0168495	0.0630965	0.046247	0.538519	1.01524																																	2.74471	0.345726
B69	0.00600347	0.0498719	0.0438684	0.209493	0.864546																																	7.30717	0.225569
B70	0.012229	0.0829128	0.0706838	0.379779	0.490622																																	5.78001	0.25094
B71	0.00900487	0.0229934	0.0139886	0.358332	0.946203																																	1.55345	0.430456
B72	0.00124444	0.0209515	0.0197071	0.0517337	1.14665																																	15.8362	0.156731
B73	0.0181506	0.119645	0.101494	0.820484	1.57891																																	5.5918	0.254698
B74	0.000500618	0.0277409	0.0272403	0.0186071	1.09181																																	54.4134	0.0857803
B75	0.0471338	0.163038	0.115905	2.0532	1.57407																																	2.45905	0.361396
B76	0.0192589	0.0794013	0.0601425	0.710923	1.15482																																	3.12285	0.32783
B77	0.00715742	0.0543545	0.0471971	0.229656	0.883529																																	6.59415	0.236412
B78	0.142999	0.233327	0.0903285	4.80533	0.558381																																	0.631674	0.572478
B79	0.0407048	0.123478	0.0827734	1.1752	0.390441																																	2.03351	0.389337
B80	0.0126882	0.0770198	0.0643316	0.490203	1.27104																																	5.07019	0.266071
																																						30.5904	0.113873
																																						152.076	0.051511
																																						369.977	0.0330675
																																						588266	0.000830029
																																						416.243	0.0311788
																																						197.757	0.0451943
																																						117.733	0.0585068
																																						401.277	0.0317539
																																						1120.2	0.0190153
																																						14968.3	0.00520337
																																						942.819	0.0207259
																																						143327	0.00168157
																																						805.71	0.0224187
																																						202.096	0.0447081
																																						697.289	0.0240972
																																						18841.5	0.00463783
																																						801.55	0.0224768
																																						421.55	0.0309822
																																						992.377	0.0202021
																																						4265.79	0.00974645
																																						353.041	0.03385
																																						2107.43	0.0138655
																																						310.731	0.0360764
																																						1.67041e+27	1.55765e-14
																																						1.67041e+27	1.55765e-14
																																						1.67041e+27	1.55765e-14
																																						1.67041e+27	1.55765e-14
																																						1.856e+24	4.67295e-13
																																						6.43268e+22	2.51006e-12
																																						8.11629e+19	7.06645e-11
																																						8.11629e+19	7.06645e-11
																																						8.11629e+19	7.06645e-11
																																						1.04213e+17	1.97206e-09
																																						1.04213e+17	1.97206e-09
																																						1.26328e+14	5.66409e-08
																																						1.29783e+11	1.76714e-06
																																						1.29783e+11	1.76714e-06
																																						3.72232e+09	1.04345e-05
																																						9.58744e+07	6.50173e-05
																																						9.58744e+07	6.50173e-05
																																						9.58744e+07	6.50173e-05
																																						51676	0.00280048
																																						51676	0.00280048
																																						51676	0.00280048
																																						51676	0.00280048
																																						109282	0.00192577
																																						9001.47	0.00670976

## Sheet: data
4.14855	b	c	e	f	g	h
0.17	57.7473	70.0769	56.9231	59.8077	58.7179	56.2637
0.93	64.8214	71	64.375	63.4375	59.1667	57.1429
0.26	56.4286	65	52.25	48.5	48.3333	56.4286
0.45	46.6327	64.1429	35	51.0714	45.4762	52.449
0.12	52	65.4	45.5	49.5	50.6667	56.1429
0.19	51.8367	58.5055	49.9176	49.4643	51.1355	53.3438
0.24	57.1633	71	55.8929	61.0357	55.8571	59.0612
0.12	49.2347	63.0714	50.4018	51.2054	49.4048	56.2755
-0.64	52.3292	67.2174	46.5761	50.163	60.0725	58.2919
0.91	67.7143	67.2	64.5	61	52.1111	55
0.8	56.4286	65	50	50	31.6667	47.8571
0.31	55.5462	67.6471	53.75	55.5147	51.5686	55.1681
-0.23	50	70.0625	49.7656	52.3438	54.1667	58.9732
0.96	62.9725	62.7385	61.0192	62.5192	50.3462	51.1209
0.79	65.4103	61.8723	63.4043	64.3617	46.5248	46.079
0.82	61.1801	59.1304	60.7609	62.7174	41.2319	46.5528
0.73	70.1681	68.5294	66.1029	64.7794	44.0196	49.2437
0.77	69.6939	70.6429	70.0893	69.7321	51.3889	49.5408
0.83	64.0701	58.6604	61.0377	60.684	46.4151	47.1698
0.77	66.3025	60.0588	61.9853	62.7206	43.6275	44.6218
0.73	70.2597	69.5	69.0341	70.625	47.803	49.4805
0.86	65.2637	66.5692	64.9423	65.5769	48.9744	49.5055
0.89	66.5251	65.1892	64.4595	65.7432	49.6096	53.7452
0.78	66.6256	66.3966	65.194	65.9052	47.2701	46.4532
0.83	63.2491	61.561	63.1707	64.314	46.3415	51.0453
-0.15	47.416	56.9706	50.7721	50.6618	48.8725	59.0756
0.79	64.375	60.75	62.3438	58.5938	42.9861	51.3393
0.81	65.0373	63.6174	64.8696	65.8478	46.2464	52.2733
0.7	68.2143	64.625	69.5312	71.4062	47.7083	50.3571
0.75	66.0714	59.9545	63.9773	65.3409	48.7879	51.3636
0.9	58.9143	58.88	57.95	59.6	44.6667	50.2571
0.83	68.3117	71.8182	70.1136	70.1136	53.6364	52.1429
0.9	66.8019	70.5909	68.5795	69.6875	54.3939	54.8701
0.79	65.9443	65.2542	65.7627	65.8263	45.678	50.3995
0.83	68.4034	70.1176	66.3235	67.4265	48.3333	53.2773
0.91	63.3929	62.75	63.125	60.7812	50	49.4643
0.18	47.4286	65.6	38.75	43.25	52	55.1429
0.15	35.7143	51	35	55	49.4444	58.5714
0.31	48.6607	60.125	43.4375	48.5938	50.8333	52.6786
0.95	64.8618	64.2258	62.2177	62.8226	52.5269	51.2442
0.92	65.0691	64.8548	65.0605	64.5161	55.8602	53.1452
0.85	58.3824	55.7353	55.0184	55.5147	47.3039	48.2983
0.92	59.8824	59.4235	56.9706	56.2206	49.3137	47.4538
0.93	62.8571	62.6	55.25	58.625	45.5	45.5
0.8	70.3571	62.6	66.125	67.25	52.8333	58.1429
0.06	58.5714	60.1538	54.0385	55.1923	51.4103	54.6154
0.23	61.3265	60.2857	63.9286	61.7857	56.1905	55.2041
0.68	65.4286	58.85	64.25	62.9375	50.4167	53.6429
0.93	62.6488	62	59.8438	61.5625	51.7361	50.3571
0.62	69.2857	59	68.75	68.75	50	50
0.81	53.75	54.5	57.5	57.9688	46.875	44.9107
0.77	70	67	62.5	67.5	50	47.1429
-0.13	61.7857	53.75	55.625	61.25	50.4167	54.8214
0.89	58.5714	54	51.25	51.25	46.1111	41.4286
0.59	58.0357	53	62.1875	58.4375	42.9167	51.0714
0.76	73.5714	71	72.5	68.75	53.3333	50
0.97	63.0714	64.1	61.8125	60.125	51.8333	52.0357
0.68	67.9221	71	68.4091	70.1136	58.4848	44.1558
0.07	60.7143	80	65	42.5	66.6667	58.5714
0.85	72.5	73.1818	72.1591	73.0114	67.2727	53.7013
0.77	68.5714	70	67.5	66.25	59.4444	47.8571
0.6	41.4286	41	16.25	42.5	48.3333	43.5714
0.53	60.4082	59.6429	55.3571	52.4107	50.2381	51.9898
0.76	77.8571	80	80	80	58.3333	54.2857
0.9	65.7714	69.32	68	65.75	60.4667	53.8571
0.84	77.1182	78.0345	76.7672	77.8017	72.8736	54.8768
0.81	68.2143	64.8125	64.2969	68.9844	49.6875	52.1429
0.73	65.4018	65.75	60.0781	62.8906	53.4375	42.5
0.88	61.8831	59.9545	58.3523	62.6136	44.3939	48.4416
0.85	54.1429	51	50.625	50.625	42.7222	47.2857
0.61	63.3163	57.5	60.4464	60.4464	52.619	49.2347
0.94	63.0195	64.5455	63.2955	61.9318	53.7626	55.3247
0.85	71.2755	73.7857	72.5	68.75	54.1667	55.051
0.98	64.0357	65.9	60.5	61.4375	51.25	53.9107
0.71	73.3571	74.1	73	72.375	55.2222	47.1429
0.76	67.7273	71	64.6591	60.5682	44.5455	54.0909
0.87	62.381	61.3333	59.5833	61.6667	42.7778	49.7619
0.39	33.9286	78.5	53.75	48.125	41.6667	47.8571
0.67	50.7143	53.5	45.625	41.25	43.0556	51.0714
0.84	69.0179	70.625	66.4062	64.5312	52.0833	49.7321

## Sheet: output
5.56
		<worse Mean= 50 better>
		6	8	10	12	14	16	18	20	22	24	26	28	30	32	34	36	38	40	42	44	46	48	score=50	52	54	56	58	60	62	64	66	68	70	72	74	76	78	80	82	84	86	88	90	92	94	96	98	0
1		Teamwork Climate																																			★
																								∥														Δ
2	＋	Safety Climate																																															★
																								∥															Δ
3		Job Satisfaction																																						★
																								∥												Δ
4	－	Stress Recognition																								★
																								∥													Δ
5		Perception of Management																																							★
																								∥							Δ
6		Working Condition																																		★
																								∥							Δ
																								∥
																																						★
																								∥											Δ			78
					Bottom 20%																						●
					Middle 60%																						∥		Δmean
					Top 20%																								★Case
[truncated: 12 more columns]

## Sheet: temp
	1	1	1	1	1	1	1	1	1	1	1	1	1	1	1	1	1	1	1	1	1	1	1	1	1
75	0.5	0.5	0.5										73.2143	73.2143	73.2143	85.7971	73.2143	73.2143	73.2143
79	0.864326	0.864326	0.864326	0.864326	0.864326	0.864326	0.419856	0.700735	0.864326	0.864326						51.7857
68	0.712318	0.712318	0.712318	0.712318	0.712318	0.712318	0	0.503563	0.712318	0.712318						59.8214
61										#DIV/0!						68.8367				-3.49216	-3.85802	-3.18275	18.3139	15.884	20.966
67																73.8445
65	1.41871	1.39204	1.41871
75	0.586557	0.581947	0.586557
67	0.709355	0.696021	0.709355
70	1.41871	1.39204	1.41871
77	0.5	0.5	0.5
63	1.79569	0.866295	1.14386	1.44246	1.04772	1.18958	0.649597	0.975011	1.13931	1.19326	1.08005
71	0.897843	0.433147	0.571928	0.721228	0.523861	0.59479	0.324799	0.487505	0.569655	0.596631	0.540027
70
73	0.5	0.5	0.5	0.5	0.5	0.5	0.5	0.5	0.5	0.5	0.5
72
69
76
79
70
71
78
75
76
75
73
65
71
75
77
74
69
80
80
75
78
73
63
59
63
75
77
67
69
69
79
70
75
74
73
76
66
76
70
63
68
81
74
79
78
86
79
49
69
90
80
91
77
73
70
62
72
75
82
74
82
76
70
63
59
78
72.6625
67
67
68
69
69
69
70
71
71
72
73
74
75
76
76
78
78
79
79
80
81
82
83
84
85
85
86
86
87
88
89
90
91
92
93
94
94
95
95
95
96
97
98
99
76.0933
94
76.2343
64
36
42
26
74
37
44
49
84
68
63
73
54
62
45
25
73
38
23
61
67
51
57
35
70
57
69
13
61
74
19
51
74
71
52
49
78
48
38
67
50
72
57
75
52
30
22
14
56
51
47
54
54
71
50
25
28
53
60
25
35
58
42
45
41
40
25
65
51
72
49
55
54
48
47
31
52
46
65
32
66
50
58
66
76
26
26
51
74
36
15
30
52
61
30
28
56
49
33
53
29
30
64
75
35
46
46
77
64
74
60
71
31
33
67
66
20
76
41
34
21
28
57
67
49
51
57
38
70
41
81
59
67
34
67
72
35
40
28
71
68
55
19
61
55
71
32
69
37
34
24
70
35
76
31
38
33
75
50
58
71
74
53
31
40
64
64
60
22
21
40
37
32
64
29
42
35
75
24
28
43
28
24
16
64
45
54
17
72
17
37
31
51
49
77
38
33
36
60
73
31
68
73
35
48
35
56
52
47
31
45
62
53
63
27
63
69
29
58
18
48
73
67
54
36
58
59
61
33
63
73
58
44
57
73
13
46
46
62
70
75
21
65
56
60
55
45
76
61
46
51
40
15
59
52
58
37
63
72
78
29
64
45
36
61
80
71
52
31
49
27
44
46
66
25
60
70
32
56
57
71
45
53
38
61
77
45
25
32
63
76
33
31
73
51
62
82
42
37
73
41
27
74
23
37
21
29
61
55
19
76
53
72
48
36
49
15
37
73
43
38
39
25
71
82
62
44
34
52
42
48
64
47
53
72
54
23
51
63
46
23
26
35
61
28
83
38
64
72
41
20
27
55
52
70
17
34
51
49
43
45
70
65
20
44
39
29
45
57
27
64
46
55.248

## Sheet: var2
var	13.7579	12.3968	14.7417	14.3323	18.0693	17.8093	0	0	0	0	0	0	0	0	0	0	0	0	0	0	0	0	0	0	0
1.10417	0.163596	0.145607	0.176949	0.171353	0.225366	0.221302
0.971569	0.140269	0.123201	0.15337	0.147829	0.205897	0.201003
1.27197	0.196007	0.178347	0.208278	0.203229	0.244181	0.24193
1.38534	0.221352	0.206068	0.231011	0.227147	0.249998	0.249764
1.30392	0.202734	0.185466	0.214506	0.209689	0.246652	0.244878
1.32302	0.206881	0.189929	0.218284	0.213636	0.247876	0.246416
1.10134	0.16308	0.145102	0.176436	0.170837	0.224985	0.220899
1.30241	0.202409	0.185119	0.214207	0.209378	0.246546	0.244748
1.23712	0.188918	0.170985	0.201599	0.196356	0.240991	0.238276
1.05481	0.154725	0.136992	0.168069	0.162456	0.218499	0.214073
1.36755	0.217037	0.201148	0.227301	0.223167	0.249761	0.249138
1.21518	0.184567	0.166529	0.197447	0.192106	0.238758	0.235777
1.234	0.188292	0.170341	0.201005	0.195746	0.240683	0.237928
1.15489	0.172982	0.154866	0.186215	0.180693	0.231874	0.228255
1.17158	0.176139	0.158017	0.1893	0.183817	0.23388	0.230425
1.25139	0.191791	0.173953	0.20432	0.199149	0.242353	0.239821
1.08414	0.159966	0.142067	0.17333	0.16772	0.222639	0.218419
0.963496	0.138898	0.121908	0.151961	0.146434	0.204613	0.199683
1.22087	0.185687	0.167672	0.19852	0.193203	0.239352	0.236439
1.21458	0.184449	0.166408	0.197333	0.19199	0.238695	0.235707
0.994064	0.144118	0.126845	0.15731	0.151738	0.209419	0.204635
1.09639	0.162181	0.144224	0.175541	0.169938	0.224317	0.220191
1.06907	0.157262	0.139443	0.170621	0.165007	0.220532	0.216204
1.11421	0.16543	0.147404	0.178771	0.173184	0.226701	0.222718
1.16058	0.174054	0.155934	0.187265	0.181755	0.232566	0.229002
1.32462	0.207234	0.190311	0.218602	0.21397	0.247969	0.246536
1.20925	0.183404	0.165345	0.19633	0.190967	0.238127	0.235078
1.11393	0.16538	0.147355	0.178721	0.173134	0.226664	0.222679
1.02678	0.14979	0.132251	0.163081	0.157479	0.21439	0.209787
1.1279	0.16795	0.149883	0.181266	0.175696	0.228485	0.224619
1.2573	0.192993	0.1752	0.205452	0.200314	0.242895	0.240442
0.92707	0.132771	0.116157	0.145642	0.140185	0.198695	0.193621
0.935939	0.134253	0.117544	0.147175	0.141699	0.200154	0.195112
1.10817	0.164326	0.146322	0.177675	0.172082	0.225901	0.221869
1.0132	0.147424	0.129991	0.160679	0.155088	0.212349	0.207667
1.1615	0.174228	0.156107	0.187435	0.181927	0.232677	0.229122
1.36382	0.216153	0.200153	0.226532	0.222347	0.249668	0.248967
1.41021	0.227771	0.213612	0.236354	0.232966	0.249559	0.24995
1.35703	0.214565	0.198374	0.22514	0.220867	0.249463	0.248626
1.11389	0.165372	0.147347	0.178713	0.173126	0.226658	0.222673
1.04853	0.153612	0.13592	0.166948	0.161336	0.217591	0.213123
1.29979	0.201849	0.184521	0.213693	0.208842	0.24636	0.244521
1.26178	0.193909	0.176154	0.206314	0.201202	0.243298	0.240905
1.25701	0.192934	0.175139	0.205397	0.200257	0.242869	0.240412
0.9899	0.143402	0.126166	0.156578	0.151012	0.208773	0.203968
1.24026	0.189547	0.171633	0.202197	0.196968	0.241297	0.238622
1.10903	0.164482	0.146475	0.17783	0.172238	0.226015	0.22199
1.12773	0.167919	0.149852	0.181234	0.175664	0.228463	0.224595
1.16891	0.175632	0.157509	0.188805	0.183316	0.233564	0.230082
1.06584	0.156686	0.138886	0.170042	0.164428	0.220075	0.215724
1.31818	0.205819	0.188781	0.217321	0.212628	0.247586	0.246044
1.07611	0.158523	0.140665	0.171885	0.166273	0.221522	0.217244
1.22276	0.186061	0.168054	0.198877	0.193568	0.239548	0.236656
1.36246	0.215832	0.199793	0.226251	0.222048	0.24963	0.248902
1.27752	0.197157	0.179555	0.209351	0.204338	0.244644	0.242472
0.904656	0.129049	0.112686	0.141782	0.136377	0.194956	0.189807
1.14226	0.170617	0.152518	0.183894	0.178348	0.23031	0.226573
0.970571	0.140099	0.123041	0.153195	0.147656	0.205738	0.20084
1.01607	0.147924	0.130468	0.161187	0.155593	0.212784	0.208119
0.72098	0.0997643	0.0859029	0.110892	0.106129	0.16182	0.156471
0.973817	0.140652	0.123563	0.153762	0.148218	0.206252	0.201369
1.45951	0.248233	0.242195	0.249945	0.249518	0.233197	0.23642
1.25829	0.193195	0.175411	0.205643	0.200511	0.242985	0.240545
0.549306	0.0740631	0.0630666	0.0830985	0.0792074	0.127398	0.122472
0.948668	0.136391	0.11955	0.149382	0.143881	0.202228	0.197236
0.480044	0.0640846	0.0543472	0.0721518	0.0686701	0.112694	0.108095
1.05089	0.15403	0.136322	0.167369	0.161756	0.217933	0.213481
1.15851	0.173665	0.155546	0.186884	0.18137	0.232316	0.228732
1.23244	0.187982	0.170022	0.200709	0.195443	0.240528	0.237754
1.38084	0.220242	0.204792	0.230064	0.226128	0.249974	0.249638
1.19311	0.180267	0.162167	0.193307	0.187886	0.236358	0.233129
1.09004	0.16103	0.143102	0.174393	0.168786	0.22345	0.219275
0.855757	0.121048	0.105279	0.133432	0.128162	0.186554	0.181283
1.11897	0.166304	0.148262	0.179637	0.174055	0.227325	0.223383
0.858354	0.121469	0.105667	0.133873	0.128595	0.187008	0.181742
1.08569	0.160245	0.142338	0.173609	0.168	0.222852	0.218645
1.22347	0.1862	0.168196	0.19901	0.193704	0.23962	0.236737
1.35863	0.214937	0.19879	0.225467	0.221214	0.249515	0.24871
1.40912	0.227478	0.21326	0.236115	0.232703	0.249603	0.249964
1.02311	0.14915	0.131639	0.162432	0.156833	0.213842	0.209217

## Sheet: discriminate
	0	0	0	0	0	0	0	0	0	0	0	0	0	0	0	0	0	0	0	0	0	0	0	0	0

## Sheet: discriminate2
	0	0	0	0	0	0	0	0	0	0	0	0	0	0	0	0	0	0	0	0	0	0	0	0	0

## Sheet: residual
1	0.997269	0.998302	1.0017	0.994428	0.997759	1.01054	0.992564	1.00162	0.980065	1.00855	1.14044	1.00539	0.951203	1.06592	1.04416	0.986272	0.904265	1.0012	1.04769	0.920878	0.974547	1.08419	1.00782	0.966659	1.01159
0.993271	-0.0721047	0.0528627	-0.0587401	-0.0328447	0.0770229	0.033892
0.978708	-0.0209887	0.0314121	-0.00616672	-0.0266731	0.0295753	-0.00706658
1.00034	-0.0270077	0.0448185	-0.0511347	-0.110017	0.0278872	0.115524
1.03355	-0.0863484	0.092187	-0.200302	-0.0127777	0.0670302	0.140256
1.0156	-0.0674073	0.0634652	-0.11965	-0.0820272	0.0754683	0.130216
0.999723	-0.0596915	-0.0137748	-0.0541213	-0.0723903	0.0931089	0.106931
0.995748	-0.0802814	0.0636209	-0.0725663	-0.0184129	0.0400541	0.0676737
1.0059	-0.10272	0.0336755	-0.059167	-0.061482	0.0587862	0.130973
1.04091	-0.0930326	0.0591209	-0.1378	-0.104575	0.155991	0.120372
0.978967	0.0377619	0.0038329	0.0200145	-0.033379	-0.0260954	-0.00204449
0.997561	0.0237994	0.091475	-0.0256623	-0.0388066	-0.119613	0.0688579
0.991067	-0.0614709	0.056674	-0.0573696	-0.046677	0.0385799	0.0703423
1.02634	-0.12341	0.0935424	-0.0992784	-0.0786282	0.0805564	0.127294
0.976568	0.00963522	-0.0242071	0.0101843	0.0182289	-0.00530609	-0.00845078
0.987047	0.045855	-0.029883	0.0461789	0.0472604	-0.0454053	-0.0639229
0.985872	0.0234872	-0.0366358	0.0457823	0.0584664	-0.0720469	-0.0189792
1.00025	0.0770445	0.0280858	0.0493926	0.0228978	-0.115168	-0.0621637
1.001	0.0378532	0.0251358	0.0630047	0.0498346	-0.0706817	-0.105054
0.982131	0.0472766	-0.0536745	0.0360791	0.0202273	-0.0229995	-0.0268311
0.990516	0.0727516	-0.0383877	0.0453241	0.0431557	-0.0609841	-0.061781
1.00677	0.0528515	0.0178156	0.0584752	0.0693448	-0.10391	-0.0944851
0.98327	0.0194542	0.00688393	0.0389065	0.0367593	-0.0480808	-0.0538347
0.980506	0.0270349	-0.0176358	0.0239999	0.0302548	-0.0515411	-0.0120229
0.991042	0.0420116	0.00965156	0.0480373	0.0466585	-0.0617651	-0.0845065
0.982234	0.0150314	-0.0371894	0.0391645	0.0426887	-0.0527701	-0.0068411
1.01753	-0.114101	-0.0321805	-0.0425434	-0.056544	0.0658395	0.17959
0.984668	0.0466252	-0.0315809	0.0476299	-0.0105456	-0.0716353	0.0195859
0.985272	0.0220699	-0.0251658	0.0438879	0.0458501	-0.0746816	-0.0118731
1.00422	0.0361184	-0.0353336	0.074321	0.0884059	-0.0923522	-0.0710682
0.98532	0.03945	-0.0669805	0.0375434	0.0441738	-0.0368322	-0.017268
0.978441	-0.00233316	-0.0374953	0.0133117	0.0220972	-0.0259561	0.0304488
0.99332	0.0115082	0.0318817	0.0533755	0.0450365	-0.0560516	-0.0856579
0.983733	-0.00519138	0.0184419	0.0365814	0.0420028	-0.0433374	-0.0484048
0.988412	0.0316028	-0.00631309	0.053101	0.0436907	-0.0842645	-0.0377291
0.989225	0.0347678	0.0300475	0.0301788	0.0347527	-0.0898724	-0.0397827
0.978122	0.0171434	-0.022044	0.0389322	-0.00114166	-0.00661711	-0.0261889
1.05178	-0.0911172	0.0967364	-0.168819	-0.125667	0.131768	0.157151
1.08605	-0.202664	-0.0532577	-0.179318	0.0569874	0.139064	0.239224
1.01346	-0.0799842	0.0243491	-0.114702	-0.0632627	0.112238	0.121415
0.976872	0.0198624	-0.0175727	0.0107255	0.00802043	0.00380622	-0.0247544
0.977944	0.00290058	-0.0270719	0.0250683	0.00868581	0.0182272	-0.0277194
0.979779	0.0103455	-0.059197	-0.00281491	-0.00893982	0.0309644	0.0297079
0.977508	0.0116942	-0.0289517	0.00311936	-0.0181462	0.0345531	-0.00219637
0.978609	0.0468297	0.00889314	-0.0205691	0.00978212	-0.0156941	-0.0291686
0.986328	0.0529714	-0.0694004	0.0209132	0.0260015	-0.0426278	0.0122342
0.98574	-0.0137283	-0.028018	-0.0431587	-0.0403825	0.0493398	0.0760232
0.983685	-0.0258526	-0.0681821	0.0304627	-0.0065369	0.0475086	0.0226881
0.984194	0.0313586	-0.080837	0.0408924	0.014073	-0.0165481	0.0111477
0.976853	0.0104045	-0.0291228	0.000671316	0.0112982	0.018498	-0.0116659
1.00283	0.060598	-0.0958382	0.0766065	0.0668479	-0.047987	-0.0601372
0.982818	-0.0383167	-0.0661752	0.0379769	0.0312909	0.0368016	-0.00151506
0.992796	0.0725485	0.00684185	0.00175964	0.0543934	-0.0437533	-0.0917006
0.992565	0.0194603	-0.114387	-0.0307909	0.0280709	0.0279713	0.0697537
0.982145	0.0472977	-0.0490698	-0.0134817	-0.0265627	0.0571501	-0.0152815
0.991674	-0.00442864	-0.102915	0.0757287	0.016783	-0.0367256	0.0516275
1.00981	0.0718621	0.0169409	0.0772848	0.0222945	-0.0679482	-0.120342
0.976156	0.00664333	-0.0109703	0.0155458	-0.0161171	0.00759616	-0.00261231
1.01225	0.0175131	0.031187	0.0439791	0.0565085	0.0206762	-0.169772
1.09788	-0.0605647	0.154266	0.0144857	-0.276007	0.140418	0.0274932
1.00663	0.0186475	0.00968373	0.0290169	0.033339	0.043958	-0.134558
0.994404	0.0264647	0.0194202	0.0335281	0.00909269	0.0338961	-0.12231
1.09859	-0.0241735	-0.075846	-0.304257	0.00929299	0.233793	0.161176
0.983979	0.016765	-0.027574	-0.018647	-0.0673281	0.0442211	0.0526359
1.10271	0.053766	0.0676421	0.0914642	0.0867294	-0.120978	-0.178539
0.981758	-0.0149158	0.00532121	0.0327964	-0.00388463	0.0372656	-0.0564903
1.06675	0.0327987	0.0331044	0.03787	0.0466931	0.0403719	-0.190742
0.986932	0.0428883	-0.0270054	0.0162548	0.0652459	-0.0579786	-0.0393146
0.99006	0.0412342	0.0145415	-0.000252158	0.0241595	0.0349872	-0.114586
0.980387	0.0245048	-0.0333716	0.00738836	0.0490965	-0.0424009	-0.0051407
0.984372	0.00427937	-0.0751223	-0.00838245	-0.0216938	0.0289261	0.0720398
0.983064	0.0273842	-0.0776161	0.0174767	0.00635447	0.040938	-0.0144562
0.976658	-0.0105345	-0.0201339	0.0162254	-0.0108328	0.00909117	0.0162734
0.996726	0.0318449	0.0418989	0.0648292	0.0103223	-0.0748016	-0.0740021
0.975964	0.0111432	0.00478629	-0.00901092	-0.00761178	-0.00995629	0.0107366
1.03043	0.0584519	0.0463377	0.0717258	0.0562559	-0.0607036	-0.171976
0.993255	0.0469998	0.0593814	0.0318486	-0.0292548	-0.107948	-0.000938452
0.981366	0.0271763	-0.019347	0.0189827	0.0335658	-0.0671602	0.00685999
1.08077	-0.263145	0.254953	0.0152446	-0.0681016	-0.00119411	0.0622955
1.0044	-0.016145	-0.0229276	-0.0475237	-0.115891	0.0581271	0.144397
0.987918	0.0451539	0.0387756	0.0341597	0.00140738	-0.0391103	-0.080295

## Sheet: trust2
1	-0.228921	-0.417533	-0.0899328	-0.148285	0.470214	0.414458	0.361232	0.317904
1.11995	0.793945	0.823099	0.770279	0.780441	0.656951	0.669405
1.36564	0.831257	0.856088	0.810854	0.819642	0.710008	0.721352
0.777733	0.732365	0.767681	0.70426	0.716267	0.576279	0.589833
0.475903	0.669257	0.709599	0.637802	0.651171	0.501422	0.515356
0.702716	0.717407	0.754035	0.6884	0.700777	0.557865	0.57157
0.65508	0.707651	0.745093	0.678091	0.690694	0.546085	0.559867
1.12532	0.794822	0.823879	0.771227	0.781359	0.65816	0.670592
0.706399	0.718153	0.754717	0.689189	0.701549	0.558773	0.572471
0.854535	0.747148	0.781097	0.720001	0.731613	0.594915	0.608277
1.21245	0.808667	0.836167	0.786236	0.795879	0.677484	0.689544
0.532019	0.681558	0.721025	0.650662	0.663807	0.515446	0.529356
0.90086	0.755799	0.788914	0.729245	0.740611	0.606028	0.619259
0.861229	0.74841	0.782239	0.721349	0.732925	0.596527	0.609871
1.02236	0.777521	0.808438	0.752556	0.763261	0.634633	0.647462
0.989435	0.771774	0.803287	0.746374	0.757261	0.626966	0.639911
0.823629	0.741264	0.775766	0.713729	0.725501	0.587445	0.600889
1.15773	0.800056	0.828532	0.776894	0.786845	0.665413	0.67771
1.38042	0.83332	0.8579	0.813111	0.821817	0.713043	0.724314
0.888981	0.753599	0.786929	0.726893	0.738322	0.603188	0.616454
0.902114	0.75603	0.789123	0.729492	0.740852	0.606327	0.619554
1.32442	0.825395	0.850934	0.804451	0.813468	0.701448	0.712992
1.13467	0.796343	0.825231	0.772872	0.782952	0.66026	0.672653
1.18592	0.804529	0.832501	0.781743	0.791536	0.671661	0.683838
1.10088	0.790809	0.820305	0.766887	0.777156	0.652641	0.665172
1.01119	0.775583	0.806702	0.75047	0.761237	0.632038	0.644907
0.650974	0.706801	0.744313	0.677194	0.689816	0.545067	0.558855
0.913164	0.758062	0.790956	0.731667	0.742967	0.608962	0.622155
1.10141	0.790896	0.820383	0.766982	0.777248	0.652761	0.665289
1.26429	0.81656	0.843146	0.79482	0.804172	0.688706	0.700532
1.07469	0.786443	0.816412	0.762172	0.772588	0.646681	0.659313
0.810621	0.738762	0.773495	0.711063	0.722903	0.584289	0.597765
1.44718	0.842388	0.865846	0.823045	0.831384	0.726506	0.737444
1.43091	0.840216	0.863944	0.820663	0.829091	0.723262	0.734281
1.11236	0.792701	0.821991	0.768933	0.779138	0.655239	0.667723
1.28929	0.820274	0.846423	0.798865	0.808078	0.694039	0.705749
1.00937	0.775267	0.806419	0.75013	0.760907	0.631617	0.644492
0.543176	0.683974	0.723264	0.653194	0.666292	0.518232	0.532135
0.386131	0.649092	0.690758	0.616818	0.630513	0.478992	0.492919
0.562997	0.688243	0.727213	0.65767	0.670685	0.523179	0.537067
1.10149	0.790909	0.820395	0.766996	0.777262	0.65278	0.665307
1.2241	0.810463	0.837757	0.788188	0.797766	0.680026	0.692034
0.712734	0.719434	0.755888	0.690545	0.702874	0.560335	0.574021
0.800662	0.736835	0.771746	0.709013	0.720904	0.581868	0.595369
0.811258	0.738885	0.773607	0.711194	0.72303	0.584444	0.597919
1.33205	0.826493	0.8519	0.805649	0.814623	0.703044	0.714552
0.84779	0.745871	0.779941	0.71864	0.730286	0.593288	0.606669
1.11074	0.792434	0.821753	0.768644	0.778858	0.654872	0.667363
1.07503	0.786499	0.816462	0.762233	0.772646	0.646756	0.659388
0.994731	0.772706	0.804123	0.747376	0.758233	0.628203	0.64113
1.19194	0.805473	0.833338	0.782768	0.792527	0.672987	0.685137
0.667394	0.710192	0.747425	0.680773	0.693318	0.549136	0.562899
1.17277	0.802452	0.830658	0.77949	0.789357	0.668753	0.680986
0.885009	0.752861	0.786262	0.726103	0.737554	0.602237	0.615514
0.547207	0.684845	0.72407	0.654107	0.667188	0.519239	0.533139
0.765067	0.729875	0.765415	0.701615	0.713686	0.573184	0.586765
1.48838	0.847781	0.870559	0.828965	0.83708	0.734615	0.745342
1.04697	0.78175	0.81222	0.75711	0.76768	0.640321	0.653059
1.36747	0.831513	0.856313	0.811134	0.819912	0.710384	0.72172
1.284	0.819493	0.845734	0.798014	0.807257	0.692915	0.70465
1.83756	0.887602	0.905089	0.872972	0.879303	0.796951	0.805824
1.36152	0.830678	0.85558	0.810222	0.819032	0.709159	0.720524
-0.0604009	0.542031	0.588346	0.507382	0.521957	0.370373	0.383467
0.808422	0.738337	0.77311	0.710611	0.722462	0.583755	0.597237
2.20595	0.919448	0.932358	0.908536	0.913271	0.850145	0.857111
1.40758	0.837059	0.861179	0.817204	0.82576	0.718568	0.729705
2.37602	0.931179	0.942327	0.92172	0.925828	0.870548	0.876702
1.21973	0.80979	0.837162	0.787456	0.797059	0.679072	0.6911
1.01524	0.776288	0.807334	0.751229	0.761973	0.632982	0.645836
0.864546	0.749034	0.782803	0.722015	0.733574	0.597325	0.61066
0.490622	0.672506	0.712622	0.641195	0.654506	0.505102	0.519032
0.946203	0.76407	0.796366	0.738104	0.749226	0.6168	0.62989
1.14665	0.798278	0.826952	0.774968	0.784981	0.662942	0.675285
1.57891	0.859099	0.880423	0.841421	0.849053	0.751885	0.76214
1.09181	0.789303	0.818964	0.765261	0.775581	0.650581	0.663147
1.57407	0.858512	0.879912	0.840774	0.848432	0.750981	0.761262
1.15482	0.799591	0.828119	0.77639	0.786357	0.664766	0.677075
0.883529	0.752586	0.786014	0.725809	0.737268	0.601882	0.615164
0.558381	0.687252	0.726297	0.65663	0.669664	0.522027	0.535919
0.390441	0.650074	0.691678	0.617836	0.631516	0.480067	0.493996
1.27104	0.817569	0.844037	0.795918	0.805233	0.690152	0.701947

[truncated: 18 more sheets: var, trust, fre, random, Chart5, 工作表1, Chart6, 工作表2, Chart7, 工作表3, Chart8, 工作表4, bubble, ANOVA2, TableA, ICC, SST, output_w]
